# Supplementary material for: Predictive Performance of Scoring Systems for Mortality Risk in Patients with Cryptococcemia: An Observational Study
Source: J Pers Med. 2023 Sep 6;13(9):1358. doi: 10.3390/jpm13091358 (PMC10533170; doi:10.3390/jpm13091358)
Supplement: Supplementary file 1 [file jpm-13-01358-s001.zip]

Archive with 1 entries (1 files):
- jpm-2570375-supplementary.pdf
